# Supplementary material for: Determining Immune and miRNA Biomarkers Related to Respiratory Syncytial Virus (RSV) Vaccine Types
Source: Front Immunol. 2019 Oct 9;10:2323. doi: 10.3389/fimmu.2019.02323 (PMC6794384; doi:10.3389/fimmu.2019.02323)
Supplement: Supplementary file 2 [file Data_Sheet_1.xlsx]

## Sheet: CP52-prime-up
KEGG pathway	p-value	#genes	#miRNAs
1	TGF-beta signaling pathway (mmu04350)	3.55027e-12	18
2	Endometrial cancer (mmu05213)	1.03985e-09	11
3	Prostate cancer (mmu05215)	8.35102e-08	12
4	Pathways in cancer (mmu05200)	8.99797e-06	35
5	Colorectal cancer (mmu05210)	1.00597e-05	10
6	Neurotrophin signaling pathway (mmu04722)	1.27171e-05	15
7	Endocytosis (mmu04144)	1.36836e-05	28
8	Wnt signaling pathway (mmu04310)	1.47035e-05	20
9	T cell receptor signaling pathway (mmu04660)	3.07507e-05	14
10	Chemokine signaling pathway (mmu04062)	6.49228e-05	20
11	Acute myeloid leukemia (mmu05221)	0.000237505	9
12	Basal cell carcinoma (mmu05217)	0.000282649	9
13	MAPK signaling pathway (mmu04010)	0.00311579	24

## Sheet: FI-RSV-up prime
KEGG pathway	p-value	#genes	#miRNAs
ECM-receptor interaction	0	13	4
MAPK signaling pathway	0	111	11
Mucin type O-Glycan biosynthesis	3.63265e-13	8	6
Axon guidance	9.0683e-13	56	7
Pathways in cancer	3.99429e-11	96	7
Glioma	2.34881e-10	22	7
Proteoglycans in cancer	8.54736e-10	81	8
Regulation of actin cytoskeleton	3.12542e-08	56	4
Hippo signaling pathway	2.84436e-07	45	7
Focal adhesion	7.01149e-06	54	5
FoxO signaling pathway	1.31074e-05	50	8
Prolactin signaling pathway	7.70125e-05	24	6
PI3K-Akt signaling pathway	0.000437137	89	7
mTOR signaling pathway	0.000813005	26	6
TGF-beta signaling pathway	0.00126656	21	4
Signaling pathways regulating pluripotency of stem cells	0.00407426	43	7
Type II diabetes mellitus	0.00633384	20	4
cGMP-PKG signaling pathway	0.00793192	56	6
Neurotrophin signaling pathway	0.0086681	21	2
Pancreatic cancer	0.00872474	20	4
Hepatitis B	0.0111488	26	3
Melanoma	0.011319	12	3
Phosphatidylinositol signaling system	0.0162663	28	5
Gap junction	0.0241901	20	4
Endocytosis	0.0256014	47	3
Estrogen signaling pathway	0.0295636	33	5
Chronic myeloid leukemia	0.0542	19	4
Insulin signaling pathway	0.0773571	35	5
Thyroid hormone signaling pathway	0.0863772	18	3
Acute myeloid leukemia	0.0865156	18	5
Prostate cancer	0.0925081	11	2
Renal cell carcinoma	0.103318	17	4
Rap1 signaling pathway	0.105937	25	1
Sphingolipid signaling pathway	0.120175	28	3
Adrenergic signaling in cardiomyocytes	0.12439	11	1
GnRH signaling pathway	0.147274	25	3
Transcriptional misregulation in cancer	0.158211	21	3
Circadian rhythm	0.163897	12	3
Non-small cell lung cancer	0.169425	14	4
Colorectal cancer	0.229378	12	2
Lysine degradation	0.300681	4	1
Thyroid cancer	0.321842	6	2
Long-term potentiation	0.371885	20	2
Hypertrophic cardiomyopathy (HCM)	0.410412	13	3
Progesterone-mediated oocyte maturation	0.470389	15	2
Long-term depression	0.628289	16	3
Wnt signaling pathway	0.730908	15	2
Choline metabolism in cancer	0.77224	12	1
Arrhythmogenic right ventricular cardiomyopathy (ARVC)	0.791343	13	2
TNF signaling pathway	0.793014	15	1
Amoebiasis	0.796705	13	3
Adherens junction	0.812745	16	2
Glutamatergic synapse	0.857015	12	1
HTLV-I infection	0.883476	25	2
Amphetamine addiction	0.892608	17	2
Osteoclast differentiation	0.921788	15	2
Cocaine addiction	0.978913	7	2
Small cell lung cancer	0.979107	11	2
Protein processing in endoplasmic reticulum	0.981523	20	2
Glycosphingolipid biosynthesis - ganglio series	0.99933	2	2
RNA degradation	0.999412	12	2
Cytokine-cytokine receptor interaction	0.999536	7	1
Biosynthesis of unsaturated fatty acids	0.999743	2	1
Hedgehog signaling pathway	0.999759	9	1
Gastric acid secretion	0.999806	12	1
Retrograde endocannabinoid signaling	0.999883	13	1
Thyroid hormone synthesis	0.999952	2	1
Endocrine and other factor-regulated calcium reabsorption	0.999961	7	1
Huntington's disease	0.999992	3	1
Pancreatic secretion	0.999992	12	1
mRNA surveillance pathway	0.999999	11	1

## Sheet: GA2-prime
KEGG pathway	p-value	#genes	#miRNAs
Lysine degradation	3.08642e-14	18	2
Proteoglycans in cancer	2.24456e-06	51	2
FoxO signaling pathway	1.43735e-05	42	2
Hepatitis B	5.65978e-05	37	2
mTOR signaling pathway	0.000156636	23	2
Viral carcinogenesis	0.000240252	43	2
Prostate cancer	0.00029299	26	2
Jak-STAT signaling pathway	0.0028763	38	2

## Sheet: FI-RSV-UP boost
KEGG pathway	p-value	#genes	#miRNAs
Fatty acid biosynthesis	0	2	2
Prion diseases	0	14	2
Fatty acid metabolism	1.33449e-13	15	3
Lysine degradation	2.13211e-10	26	7
Steroid biosynthesis	3.99067e-06	10	4
Glioma	5.83837e-05	31	5
Proteoglycans in cancer	9.53073e-05	81	4
Thyroid hormone signaling pathway	0.00375888	50	3
Neurotrophin signaling pathway	0.00455342	53	5
Renal cell carcinoma	0.00741771	26	2
N-Glycan biosynthesis	0.0076271	22	5
Long-term potentiation	0.00762809	28	3
Axon guidance	0.0136265	52	4
TGF-beta signaling pathway	0.0141829	14	2

## Sheet: GA2-UP-boost
KEGG pathway	p-value	#genes	#miRNAs
Adherens junction	0.0124354	9	2

## Sheet: CP-52-challenge-UP
KEGG pathway	p-value	#genes	#miRNAs
Fatty acid metabolism	6.22323e-16	29	15
Prion diseases	9.06458e-09	18	13
Fatty acid degradation	3.1231e-08	25	14
Renal cell carcinoma	5.22343e-08	47	16
Hippo signaling pathway	8.95058e-08	83	16
Adherens junction	2.98978e-07	48	16
Proteoglycans in cancer	2.96144e-06	110	16
FoxO signaling pathway	2.96144e-06	82	16
Endocytosis	4.70835e-06	123	16
Protein processing in endoplasmic reticulum	7.92545e-06	100	16
Thyroid hormone signaling pathway	7.92545e-06	66	16
TGF-beta signaling pathway	8.84205e-06	49	15
Cell cycle	1.68284e-05	70	16
Colorectal cancer	4.5157e-05	41	16
Pathways in cancer	5.83846e-05	193	17
Glioma	5.83846e-05	38	16
N-Glycan biosynthesis	6.57408e-05	27	16
Pancreatic cancer	0.00010863	43	16
Fatty acid biosynthesis	0.00010863	6	10
Fatty acid elongation	0.000143916	14	12
Lysine degradation	0.000207121	30	16
Inositol phosphate metabolism	0.000243393	36	16
Chagas disease (American trypanosomiasis)	0.000379982	57	16
Phosphatidylinositol signaling system	0.000416243	49	16
Ubiquitin mediated proteolysis	0.000615471	83	16
MAPK signaling pathway	0.000758835	125	16
Axon guidance	0.000758835	68	16
Neurotrophin signaling pathway	0.000981682	67	16
Chronic myeloid leukemia	0.00116779	44	15
HIF-1 signaling pathway	0.00126774	63	16
T cell receptor signaling pathway	0.00216117	57	15
Rap1 signaling pathway	0.00222296	105	16
Insulin signaling pathway	0.00222296	76	15
Central carbon metabolism in cancer	0.00222296	35	16
Hepatitis B	0.00244626	69	16
Prostate cancer	0.00265089	50	16
Citrate cycle (TCA cycle)	0.00278986	21	15
Sphingolipid signaling pathway	0.00293473	69	17
Fc gamma R-mediated phagocytosis	0.00381507	49	16
Long-term depression	0.00570446	32	16
mTOR signaling pathway	0.00587481	36	14
Acute myeloid leukemia	0.00587481	33	15
Focal adhesion	0.00885855	102	16
ErbB signaling pathway	0.0100827	47	16
Bacterial invasion of epithelial cells	0.0107633	41	16
Circadian rhythm	0.0107633	19	14
TNF signaling pathway	0.010875	54	15
Long-term potentiation	0.010875	38	16
Non-small cell lung cancer	0.014495	32	16
Regulation of actin cytoskeleton	0.0153677	102	17
HTLV-I infection	0.0162145	126	16
Endometrial cancer	0.0188759	31	16
AMPK signaling pathway	0.0282812	68	16
Adrenergic signaling in cardiomyocytes	0.0282812	68	16
GnRH signaling pathway	0.0282812	46	16
Osteoclast differentiation	0.030858	61	16
Small cell lung cancer	0.030858	44	14
Glycosaminoglycan biosynthesis - keratan sulfate	0.0348377	7	12
Propanoate metabolism	0.0378399	15	14
Oocyte meiosis	0.0379184	55	16
cGMP-PKG signaling pathway	0.0443302	80	17
Choline metabolism in cancer	0.0443302	51	16

## Sheet: CP52-challenge-DN
KEGG pathway	p-value	#genes	#miRNAs
Long-term depression	1.07499e-05	8	1
Bacterial invasion of epithelial cells	0.000526111	10	1
Estrogen signaling pathway	0.00217124	9	1
Inositol phosphate metabolism	0.00291865	7	1
Glycosphingolipid biosynthesis - lacto and neolacto series	0.00499727	2	1
cGMP-PKG signaling pathway	0.0126293	15	1
Phosphatidylinositol signaling system	0.0126293	8	1
Glutamatergic synapse	0.0194595	10	1
Oocyte meiosis	0.0214112	10	1
Amphetamine addiction	0.0214112	7	1
Long-term potentiation	0.0300639	8	1
Regulation of actin cytoskeleton	0.0300639	15	1
Thyroid cancer	0.0300639	3	1
Adherens junction	0.0316888	6	1
Thyroid hormone synthesis	0.0324757	9	1
Fc gamma R-mediated phagocytosis	0.0416894	9	1
Proteoglycans in cancer	0.0420687	15	1
Melanogenesis	0.045841	8	1

## Sheet: GA2-challenge-UP
KEGG pathway	p-value	#genes	#miRNAs
TGF-beta signaling pathway	6.17395e-05	1	2
Hippo signaling pathway	0.000474176	1	2
Signaling pathways regulating pluripotency of stem cells	0.00903436	1	2
FoxO signaling pathway	0.0309104	1	2
Lysosome	0.0309104	1	2
Cell adhesion molecules (CAMs)	0.0309104	1	2
Wnt signaling pathway	0.0344192	2	3
